# Supplementary material for: Predicting the Intention to Sort Waste at Home in Rural Communities in Lebanon: An Application of the Theory of Planned Behaviour
Source: Int J Environ Res Public Health. 2022 Jul 31;19(15):9383. doi: 10.3390/ijerph19159383 (PMC9368497; doi:10.3390/ijerph19159383)
Supplement: Supplementary file 1 [file ijerph-19-09383-s001.zip]

Archive with 1 entries (1 files):
- ijerph-1827567-supplementary.pdf
